# Supplementary material for: Protective Contribution of Rosmarinic Acid in Rosemary Extract Against Copper-Induced Oxidative Stress
Source: Antioxidants (Basel). 2024 Nov 19;13(11):1419. doi: 10.3390/antiox13111419 (PMC11590892; doi:10.3390/antiox13111419)
Supplement: Supplementary file 1 [file antioxidants-13-01419-s001.zip]

Archive with 1 entries (1 files):
- antioxidants-3273016-supplementary.pdf
